# Supplementary material for: Wild-Grown and Cultivated Glechoma hederacea L.: Chemical Composition and Potential for Cultivation in Organic Farming Conditions
Source: Plants (Basel). 2022 Mar 18;11(6):819. doi: 10.3390/plants11060819 (PMC8949430; doi:10.3390/plants11060819)
Supplement: Supplementary file 1 [file plants-11-00819-s001.zip]

Archive with 1 entries (1 files):
- plants-1647008-supplementary.pdf
